# Supplementary material for: In Vitro Digestion and Fecal Fermentation of Peach Gum Polysaccharides with Different Molecular Weights and Their Impacts on Gut Microbiota
Source: Foods. 2022 Dec 8;11(24):3970. doi: 10.3390/foods11243970 (PMC9777905; doi:10.3390/foods11243970)
Supplement: Supplementary file 1 [file foods-11-03970-s001.zip]

Archive with 1 entries (1 files):
- foods-2059592-supplementary.pdf
